# Supplementary material for: Targeting the Ubiquinol-Reduction (Qi) Site of the Mitochondrial Cytochrome bc1 Complex for the Development of Next Generation Quinolone Antimalarials
Source: Biology (Basel). 2022 Jul 25;11(8):1109. doi: 10.3390/biology11081109 (PMC9330653; doi:10.3390/biology11081109)
Supplement: Supplementary file 1 [file biology-11-01109-s001.zip]

Archive with 1 entries (1 files):
- Biology_1733521_SI-further question_sv.pdf
